# Supplementary material for: Is mHealth a Useful Tool for Self-Assessment and Rehabilitation of People with Multiple Sclerosis? A Systematic Review
Source: Brain Sci. 2021 Sep 9;11(9):1187. doi: 10.3390/brainsci11091187 (PMC8466296; doi:10.3390/brainsci11091187)
Supplement: Supplementary file 1 [file brainsci-11-01187-s001.zip]

Archive with 1 entries (1 files):
- brainsci-1338516-supplementary.pdf
